# Supplementary material for: Is Lipid Specificity Key to the Potential Antiviral Activity of Mouthwash Reagent Chlorhexidine against SARS-CoV-2?
Source: Membranes (Basel). 2022 Jun 14;12(6):616. doi: 10.3390/membranes12060616 (PMC9230368; doi:10.3390/membranes12060616)
Supplement: Supplementary file 1 [file membranes-12-00616-s001.zip]

Archive with 1 entries (1 files):
- membranes-1729837-supplementary.pdf
